# Supplementary material for: Additive Anticancer and Antioxidant Effects of Metformin and Luteolin in Breast and Colorectal Cancer Cell Lines
Source: Pharmaceuticals (Basel). 2025 Nov 1;18(11):1660. doi: 10.3390/ph18111660 (PMC12655200; doi:10.3390/ph18111660)
Supplement: Supplementary file 1 [file pharmaceuticals-18-01660-s001.zip]

Archive with 1 entries (1 files):
- pharmaceuticals-3921447-supplementary.pdf
